# Supplementary material for: Performance of the No-U-Turn sampler in multi-trait variance component estimation using genomic data
Source: Genet Sel Evol. 2022 Jul 11;54:51. doi: 10.1186/s12711-022-00743-5 (PMC9275044; doi:10.1186/s12711-022-00743-5)
Supplement: Supplementary file 1 — Additional file 1. RStan code for the NUTS algorithm with an LKJ prior of a multi-trait animal model. RStan is the R interface to Stan. The user writes the analysis model in the test.stan file and runs Stan by using test.stan in R. The user needs to input the following parameters: J, number of fixed effects; K, number of traits; Q, total number of animals; N, number of observations; X, design matrix for fixed effects; Z, design matrix for random effects; Y, response variable; and A, relationship matrix. [file 12711_2022_743_MOESM1_ESM.txt]

------ R code -------

data_stan <- list(K=2, N=n, Q=n.ped, Z=Z, Y=y, A=a.mat)  


fit <- stan(file='test.stan', data=data_stan,seed=1234, chain = 1, iter = 2000, warmup =1000)

------ test.stan file------

data {
  int<lower=1>    K; // number of traits
  int<lower=0>    N; // number of observations
  int<lower=0>    Q; // number of individuals
  vector[Q]    Z[N]; // Random effects desigh matrix
  vector[K]    Y[N]; // response variable
  matrix[Q, Q]    A; // known covariance matrix
}
transformed data{
  matrix[Q, Q] LA;
  vector[K] y_sd;
  vector[K] y_var;
  vector[K] y_mean;
  vector[K] Y_std[N]; // response variable
  LA = cholesky_decompose(A);
  
  for(k in 1:K){
    y_sd[k] = sd(Y[,k]);
    y_mean[k] = mean(Y[,k]);
    for(n in 1:N)
      Y_std[n,k] = (Y[n,k] - y_mean[k]) / y_sd[k];
  }
}
parameters {
  matrix[Q, K] a_tilde; // breeding values precursor

// G matrix correlations
  cholesky_factor_corr[K] L_Omega_G;

// R matrix correlations
  cholesky_factor_corr[K] L_Omega_R;

  vector<lower=0>[K] L_sigma_G;
  vector<lower=0>[K] L_sigma_R;

}
transformed parameters {
  matrix[Q, K] a;

  a = (LA * a_tilde) * diag_pre_multiply(L_sigma_G, L_Omega_G)'; // a ~ N(0, A x G)
}
model {
    vector[K] mu[N];
    matrix[K, K] L_Sigma_R;

    L_Sigma_R = diag_pre_multiply(L_sigma_R, L_Omega_R);

    for(n in 1:N)
      mu[n] =  a' * Z[n];

    Y_std ~ multi_normal_cholesky(mu, L_Sigma_R);


    to_vector(a_tilde) ~ normal(0, 1);

    L_sigma_G ~ cauchy(0, 5);
    L_sigma_R ~ cauchy(0, 5);    

    L_Omega_G ~ lkj_corr_cholesky(1);
    L_Omega_R ~ lkj_corr_cholesky(1);
}
generated quantities {
    vector[K] sigma_G;
    vector[K] sigma_R;
    cov_matrix[K] P;
    cov_matrix[K] G;
    cov_matrix[K] E;
    corr_matrix[K] corrG;
    corr_matrix[K] corrE;
  
    sigma_G = y_sd .* L_sigma_G;
    sigma_R = y_sd .* L_sigma_R;

    G = multiply_lower_tri_self_transpose(diag_pre_multiply(sigma_G, L_Omega_G));
    E = multiply_lower_tri_self_transpose(diag_pre_multiply(sigma_R, L_Omega_R));
    P = G + E; 

    corrG = multiply_lower_tri_self_transpose(L_Omega_G);
    corrE = multiply_lower_tri_self_transpose(L_Omega_R);
}
