# Supplementary material for: Performance of the No-U-Turn sampler in multi-trait variance component estimation using genomic data
Source: Genet Sel Evol. 2022 Jul 11;54:51. doi: 10.1186/s12711-022-00743-5 (PMC9275044; doi:10.1186/s12711-022-00743-5)
Supplement: Supplementary file 2 — Additional file 2. RStan code for the NUTS algorithm with an IW prior of a multi-trait animal model. [file 12711_2022_743_MOESM2_ESM.txt]

------ R code -------

data_stan <- list(K=2, N=n, Q=n.ped, Z=Z, Y=y, A=a.mat)  


fit <- stan(file='test.stan', data=data_stan,seed=1234, chain = 1, iter = 2000, warmup =1000)

------ test.stan file------

data {
  int<lower=1>    K; // number of traits
  int<lower=0>    N; // number of observations
  int<lower=0>    Q; // number of individuals
  vector[Q]    Z[N]; // Random effects desigh matrix
  vector[K]    Y[N]; // response variable
  matrix[Q, Q]    A; // known covariance matrix
  matrix[K, K]  Psi;
  real<lower = -5> nu;
}
transformed data{
  matrix[Q, Q] LA;
  vector[K] y_sd;
  vector[K] y_var;
  vector[K] y_mean;
  vector[K] Y_std[N]; // response variable
  LA = cholesky_decompose(A);
  
  for(k in 1:K){
    y_sd[k] = sd(Y[,k]);
    y_mean[k] = mean(Y[,k]);
    for(n in 1:N)
      Y_std[n,k] = (Y[n,k] - y_mean[k]) / y_sd[k];
  }
}
parameters {
  matrix[Q, K] a_tilde; // breeding values precursor

// G matrix correlations
  cov_matrix[K] cov_G;

// R matrix correlations
  cov_matrix[K] cov_E;

}
transformed parameters {
  matrix[Q, K] a;
  cholesky_factor_cov[K] Omega_G;
  cholesky_factor_cov[K] Omega_R;

  Omega_G = cholesky_decompose(cov_G);
  Omega_R = cholesky_decompose(cov_E);

  a = (LA * a_tilde) * Omega_G' ; // a ~ N(0, A x G)

}
model {
    vector[K] mu[N];

    for(n in 1:N)
      mu[n] =  a' * Z[n];

    Y_std ~ multi_normal_cholesky(mu, Omega_R);

    to_vector(a_tilde) ~ normal(0, 1);

    cov_G ~ inv_wishart(nu, Psi);
    cov_E ~ inv_wishart(nu, Psi);
}
generated quantities {
    cov_matrix[K] G;
    cov_matrix[K] E;
    cov_matrix[K] P;

    G = multiply_lower_tri_self_transpose(diag_pre_multiply(y_sd,Omega_G));
    E = multiply_lower_tri_self_transpose(diag_pre_multiply(y_sd,Omega_R));

    P = G + E; 
}
